# Supplementary material for: The fMRI correlates of visuo-spatial abilities: sex differences and gender dysphoria
Source: Brain Imaging Behav. 2022 Apr 6;16(2):955–64. doi: 10.1007/s11682-022-00638-5 (PMC9010387; doi:10.1007/s11682-022-00638-5)
Supplement: Supplementary file 1 — Supplementary file1 (XLS 22 kb) [file 11682_2022_638_MOESM1_ESM.xls]

## Sheet: Tab 1
		Age		Education		IQ Grade
	Group	Mean	SD	Mean	SD	Mean
	CM	27.1	1.62	18.75	3.73	4.1
	CW	27.6	3.24	19.44	1.88	3.6
	TM	32.8	12.96	12.44	4.64	3
	TW	29.3	7.6	12.44	3	2.3
